# Supplementary material for: Patterns of Long COVID Symptoms: A Multi-Center Cross Sectional Study
Source: J Clin Med. 2022 Feb 9;11(4):898. doi: 10.3390/jcm11040898 (PMC8875229; doi:10.3390/jcm11040898)
Supplement: Supplementary file 1 [file jcm-11-00898-s001.zip]

Archive with 1 entries (1 files):
- jcm-1574619-supplementary.pdf
